# Supplementary material for: CircMETTL3-156aa reshapes the glycolytic metabolism of macrophages to promote M1 polarization and induce cytokine storms in sHLH
Source: Cell Death Discov. 2024 Oct 9;10:431. doi: 10.1038/s41420-024-02202-0 (PMC11464708; doi:10.1038/s41420-024-02202-0)
Supplement: Supplementary file 3 — Table S1 [file 41420_2024_2202_MOESM3_ESM.xlsx]

## Sheet: Sheet1
Table S1: Probes for siRNAs, FISH, RNA pull-down and RIP, and primers for RIP, ChIP experiment, the overexpression vectors, the luciferase reporter vectors, and RT-qPCR.
Symbol	Target sequence
siRNA	sense	antisense
sicircMETLL3-1	5'-CUGGAUCAACAAGAUAACATT-3'	5'-UGUUAUCUUGUUGAUCCAGTT-3'
sicircMETTL3-2	5'-CAACAAGAUAACAUCCCUGTT-3'	5'-CAGGGAUGUUAUCUUGUUGTT-3'
ASO-circMETLL3-1	5'-GAUGCAGAAGAAGGCUGUUTT-3'	5'-AACAGCCUUCUUCUGCAUCTT-3'
ASO-circMETLL3-2	5'-GCCUGCCUCAAUCAGUAUUTT-3'	5'-AAUACUGAUUGAGGCAGGCTT-3'
siSRSF10-1	5'-CACGCUAUGAUGAUUAUGATT-3'	5'-AAUCAUAAUCAUCAUAGCGUG-3'
siSRSF10-2	5'-GCUACAUCCAGUUCAACUATT-3'	5'-UAGUUGAACUGGAUGUAGCTT-3'
Probe for FISH
circMETTL3	5'-ATCTCCTGACTGACCTGCCTGTGACCCA-3'
Primers for the RT-qPCR
circMETTL3-forward	5'-CAACGTTCAGTGCCTCGAAA-3'
circMETTL3-reverse	5'-CCTGCTCATACTGGTCAACG-3'
human TNFa-forward	5'-CAGCCTCTTCTCCTTCCTGA-3'
human TNFa-reverse	5'-GGAAGACCCCTCCCAGATAGA-3'
METTL3 mRNA-forward	5'-TTGTCTCCAACCTTCCGTAGT-3'
METTL3 mRNA-reverse	5'-CCAGATCAGAGAGGTGGTGTAG-3'
SRSF10-forward	5'-GTCCCACTTGATTTCTACACTCG-3'
SRSF10-reverse	5'-TTCTCCTTTCATAACTCCGGCT-3'
β-actin-forward	5'-TCACCAACTGGGACGACATG-3'
β-actin-reverse	5'-GTCACCGGAGTCCATCACGAT-3'
GAPDH-forward	5'-CAACGGATTTGGTCGTATTGG-3'
GAPDH-reverse	5'-TGACGGTGCCATGGAATTT-3'
U6-forward	5'-CTCGCTTCGGCAGCACA-3'
U6-reverse	5'-AACGCTTCACGAATTTGCGT-3'
Primers for the overexpression vectors
circMETTL3-pLC5-ciR-forward	5'-CATTAATATTTCTTCTTTCGAATTC GAATTCGAATTC TAATACTTTCAG GTCAGTCAGGAGATCCTAGAG-3'
circMETTL3-pLC5-ciR-reverse	5'-AGTATGGAGTTGTTAGCTAGGATCC GGATCCGGATCC AGTTGTTCTTAC CTGCCTGTGACCCAGAGGAAG-3'
circMETTL3-3XFlag-pLC5-ciR-forward	5'-CATTAATATTTCTTCTTTCGAATTC GAATTCGAATTC TAATACTTTCTAATACTTTC TAATACTTTCTAATACTTTC AG GTCAGTCAGGAGATCCGGTGG-3'
circMETTL3-3XFlag-pLC5-ciR-reverse	5'-AGTATGGAGTTGTTAGCTAGGATCC GGATCCGGATCC AGTTGTTCTTAC CTGCCTGTGACCCAGAGGAAG-3'
circMETTL3-3XFlag-△TTG 659nt-pLC5-ciR-forward	5'-CATTAATATTTCTTCTTTCGAATTCGAATTCGAATTCGAATTC GAATTCTAATACTTTCAGGTCAGTCAGGAGATCCGGTGG-3'
circMETTL3-3XFlag-△TTG 659nt-pLC5-ciR-reverse	5'-3xFlag-UnR:AGTATGGAGTTGTTAGCTAGGATCCGGATCCGGATCCGGATCCGGATCCGGATCCAGTTGTTCTTAC CTGCCTGTGACCCAGAGGAAG-3'
circMETTL3-△TTG 581nt-pLC5-ciR-forward	5'-CATTAATATTTCTTCTTTCGAATTCGAATTCGAATTCGAATTC GAATTCTAATACTTTCAG GTCAGTCAGGAGATCCTAGAG-3'
circMETTL3-△TTG 581nt-pLC5-ciR-reverse	5'-AGTATGGAGTTGTTAGCTAGGATCCGGATCCGGATCCGGATCC GGATCCAGTTGTTCTTAC CTGCCTGTGACCCAGAGGAAG-3'
circMETTL3-3XFlag-NC 659nt(pLC-ciR△Backward Circular Frame)-forward	5'-TTGACCTCCATAGAAGATCTCCACCTCCCAGGTTCAAGC-3'
circMETTL3-3XFlag-NC 659nt(pLC-ciR△Backward Circular Frame)-reverse	5'-CGGAGCGATCGCAGATCCTTGGATCCATCC ATCCAGTTGTTCTTAC CTGCCTGTGACCCAGAGGAAG-3'
linear-circMETTL3-3XFlag-156aa 555nt(PCDH-CMV-MCS-EF1a-GFP-puro)--forward	5'-AGAAGATTCTAGAGCTAGCGAATTCGCCACCATGAA AGCCAGTGATGCTGATC -3'
linear-circMETTL3-3XFlag-156aa 555nt(PCDH-CMV-MCS-EF1a-GFP-puro)--reverse	5'-GCAGATCCTTCGCGGCCGCGGATCCCTACTTGTCAT CGTCATCCTTG -3'
METTL3-forward	5'-ATGTCGGACACGTGGAGCTC-3'
METTL3-reverse	5'-CTATAAATTCTTAGGTTTAGAGATG-3'
linear-circMETTL3-151aa-forward	5'-CTTGGTACCGAGCTCGGATCCGCCACCATGAAAGCCAGTGATGCT-3'
linear-circMETTL3-151aa-reverse	5'-TGCTGGATATCTGCAGAATTCCTACCTGCCTGTGACCCAGAG-3'
linear-circMETTL3-156aa- EGFP-forward	5'-CTTGGTACCGAGCTCGGATCCGCCACCATGAAAGCCAGTGATGCTG-3'
linear-circMETTL3-156aa- EGFP-reverse	5'-GAAGGGCCCTCTAGACTCGAGCCTGCCTGTGACCCAGAG-3'
circMETTL3-IRES Sequence
CircMETTL3-IRES-WT	TGAGTCTTTAGGTGACTGCTCTTTCCTTAATACATGTTTCCACATGGATACCTGCAAGTATGTTCACTATGAAATTGATGCTTGCATGGATTCTGAGGCCCCTGGCAGCAAAGACCACACGCCAAGCCAGGAGCTTGCTCT
CircMETTL3-IRES-MUT	TGAGTCTTTATGAGTCTCCTTTTTCCTTAATACATGTTTCCACATGGATACCTGCAAGTATGTTCACTATGAAATTGATGCTTGGTTAGTTTCCAAGGCCCCTGTGTGCAAAGACCACACGCCAAGGTATGAGTAAGCTAG
CircMETTL3-Delete-1	TGAGTCTTTAGGTGACTGCTCTTTCCTTAATACATGTTTCCACATGGATACCTGCAAGTATGTTCACTAT
CircMETTL3-Delete-2	GAAATTGATGCTTGCATGGATTCTGAGGCCCCTGGCAGCAAAGACCACACGCCAAGCCAGGAGCTTGCTCT
Primers for the ChIP experiments
SRSF10-1-forward	5'-GACCCTGCACTTGGCTTAGT-3'
SRSF10-1-reverse	5'-AGCGATTCACCTACGTCAGC-3'
SRSF10-2-forward	5'-GGCCGAGGTGGGTGAATTAT-3'
SRSF10-2-reverse	5'-GGGGCCCAGTACAACATGAA-3'
SRSF10-3-forward	5'-GCTGACGTAGGTGAATCGCT-3'
SRSF10-3-reverse	5'-GCAGGTAGCAGGGACTCAAG-3'
SRSF10-4-forward	5'-CACTTTGAGTGTGAGGCGGA-3'
SRSF10-4-reverse	5'-CCTAATTGATCCGCCTGCCT-3'
Primers for the RIP experiments
METTL3-Intron3-forward	5'-CAGTGCATAGTGGGACAAACC-3'
METTL3-Intron3-reverse	5'-TGCTTATACTCAGAACCAATTCACA-3'
METTL3-Intron6-forward	5'-ATGCAATTCAGTTACGTAGGTATGG-3'
METTL3-Intron6-reverse	5'-GAGGTGGAGGTTGCAGTGAG-3'
