# Supplementary material for: CircMETTL3-156aa reshapes the glycolytic metabolism of macrophages to promote M1 polarization and induce cytokine storms in sHLH
Source: Cell Death Discov. 2024 Oct 9;10:431. doi: 10.1038/s41420-024-02202-0 (PMC11464708; doi:10.1038/s41420-024-02202-0)
Supplement: Supplementary file 4 — Table S2 [file 41420_2024_2202_MOESM4_ESM.xlsx]

## Sheet: Sheet1
Table S2. List of antibodies for in vivo mouse model, flow cytometry, western blotting, immunofluorescence, RNA pull-down, Chip, Co-immunoprecipitation analyses.
Antibody	Catalog Number	Company
InVivoMAb anti-mouse IL-10R(CD210)	clone 1B1.3A	BioXcell
Anti-MAP(SVRRS) METLL3-156aa	A221025	GL.Biochem
APC anti-mouse CD86	374206	Biolegend
PE ANTI-mouse CD206 (MMR)	321110	Biolegend
APC/Fire 750 anti-mouse CD45	103113	Biolegend
FITC anti-mouse/human CD11b	301330	Biolegend
Alexa Flour®700 anti-mouse CD3	100216	Biolegend
Alexa Flour®700 anti-mouse CD19	115528	Biolegend
Anti-human CD81 Rabbit Polyclonal Antibody	41779	SAB
Anti-human CD9 Rabbit monoclonal antibody [EPR2949]	ab92726	Abcam
Anti-humna Calnexin Mouse Polyclonal Antibody	ab22595	Abcam
Anti-FLAG® M2 Mouse Monoclonal antibody	F1804	Sigma-Aldrich
Normal Rabbit IgG Polyclonal Antibody	2729S	Cell Signaling Technology
Anti-human GAPDH Mouse Polyclonal Antibody	60004-1-Ig	Proteintech
Anti-human LDHA Rabbit Monoclonal Antibody	A1146	Abclonal
InVivoMAb anti-mouse IL-10R(CD210)	BE0050	BioXcell
Anti-human CD86 Rabbit Polyclonal Antibody	A1199	Abclonal
Anti-human iNOS Rabbit Polyclonal Antibody	A14031	Abclonal
Anti-human SRSF10 Rabbit Monoclonal antibody	10131-1-AP	Proteintech
Anti-human L-Lactyl Lysine Rabbit Polyclonal Antibody	PTM-1401RM	PTMBIO
Anti-human L-Lactyl-Histone H3 (Lys18) Rabbit Monoclonal antibody-ChIP Grade	PTM-1427RM	PTMBIO
Anti-human L-Lactyl-Histone H3 (Lys18) Rabbit Monoclonal antibody	PTM-1406	PTMBIO
Anti-human Histone H3 Rabbit Polyclonal Antibody	PTM-1002	PTMBIO
Goat Anti-Rabbit IgG Secondary Antibody HRP Conjugated	L3012	Signalway antibody
Goat Anti-Mouse IgG Secondary Antibody HRP Conjugated	L3032	Signalway antibody
Goat anti-Rabbit IgG (H+L) Highly Cross-Adsorbed Secondary Antibody, Alexa Fluor 488	A-11034	Thermo Fisher Scientific
Goat anti-Mouse IgG (H+L) Highly Cross-Adsorbed Secondary Antibody, Alexa Fluor 594	A-11032	Thermo Fisher Scientific
